# Supplementary material for: Characterization of the first complete genome sequence of an Impatiens necrotic spot orthotospovirus isolate from the United States and worldwide phylogenetic analyses of INSV isolates
Source: BMC Res Notes. 2018 May 10;11:288. doi: 10.1186/s13104-018-3395-5 (PMC5946465; doi:10.1186/s13104-018-3395-5)
Supplement: Supplementary file 2 — Additional file 2. Sequence of INSV UP01 L segment in fasta format. [file 13104_2018_3395_MOESM2_ESM.fasta]

>INSV_UP01_L
GGCACTATTTGCTCTTTCAGTTGTATGGCTACTTATGCTAGATGCTCATGTAAAAATATTTTTGGTTCTTGCTTTAGTT
TGCTTCATTCAAATATTTCAAAAGTACTTCTATGCTGTCTGAAGAATCACCATCATCAAGTTCTTTGATTTTATTTATAA
TTATTTCTCTAGTTTCCATGATGTATCTGTTGATATCTTCAAATGTCATTCTACCGTATAATGTTTTGTCTGTCAAGCAT
AAAGGGTTATTTGATAAAAACCCATATATTGCTCTAAAGACTTCCAATTTCTTGCTCTTGTTTTTTTCATTTCTTAATTG
AATCAAAACCTTCTTTAATTTTCCCTCAAGTATAGGTTCAGAAATTTCTGATTTGGTTATTTTTAAAAATCCTTCCAGGC
ACTCTGATATCTCATTCAAAGGGCAATCACTTTTCTCATATTCCATGAAGACTGTTGAATAGATCTTCAAAGAAGGAACA
CTAGTGCTTACTTTCCCTAATCTGCTTCCGGCAAAAATAGTCACATTGAAACTGTTTCTAAGCAAACTCTCTACATCAAA
ACTGGTTCCTTTTATTCCATTTATCAAGAATTTTATCATTTCACTAAGTATGAGAGTGTTAGAAGGAAACAAATATCCTT
TCTTTTTTCTTTTTATTTTCATATCTTTTACTATTTCATCATACATTTGCTCTTCATCCAATCTCATGACATCAAAACTA
GCTAGACCAACAAAATCTTCATCACCAATCTCTCTATCTATTTTTATGTTCTCACCAGAAACAACAAAACCATTTTCTTT
CAGTATTTCCTTTGAATAATCAGACAAATTAATATCTGGTAAAACCAATGTCTTGAAATCATAACTCCTCTCCATCAAAT
CATTCTGTAAGTTTATATCATAATATAGTTGGATTTTCCTACTAGAAATGGTATATGTTTTGCTTAGAACATTTCTCAAG
CTCACTAGATTCAATATAGAATCACTATTATGGCAAGACTCGCAAGCTTTGATCAACTGTATCAAGCCTAATAAGTTGAA
TTCTCCTATCTCAATATGTTTTTTCATTGTTAAATCAATTGCATGTGCACCAGTAGCTCTGTAACTTTTGAAGCCAGAAG
CATCATTCACTAGAGAATACTTCAACATCAACAACATTGACTTGAAATTTCCTAAATCCTCGGAGAATTTTTGGTATTTG
TCAGTTATATTCAAGAATATAGGGCTATATTCAGCATCCAATGACTCTAAACTCTCTATCATGTTTTTAAAAAGGCTAAC
AGTTTCCCTAAACCCGTGGGTGTCCAAAAATTCTTCATACTCTTCAACACTTTTGCAAGTTTCTAAACCTTCTAGACAAT
CATTCCTTATACTATCTATGAAATCAAAAATGGTTTCTCTTGTGACTTCATCATCTATAGAATAAACAGATTCATTCAGA
TCTGCAAATGTGTTTATAAAAGTCAATGACTTAATCAAATTAGATTTCATTTCATAAATCAAACCCTGCTCCGAATCAAT
TGTTTTATACATTTCAGAGTAACATTCACCTGTTTCTGGAAGTCTTAAATCAATTTGTTTTTGACTCTCTATTATAGACC
AAACATCAGAGTTCACATTTTCATAATTGATGTCCATTATTAGTTTTACATTGTCTACTTTCAGCAATTTAGGAGTCGAA
TTTACTTTTGCAATAAGCTTACCATCAGTTGTTGTTCTTAGACAAGCTTGGCCTGGGTTTAGGAAAACTGTTTGGCTCTG
TTTGGATCGTATCACATTACCTTTGTCAAACAAAAATTTTGATAAAAGTTTCTCAATGCTATCTTTATGGGCACTGTATA
GCACATCCCTTTCATCTCTTATATCATATGGTGTTCTCAAAGAGATTGCAATATCTGTTTCAGAAGCCATCAGTTGTACA
TAATTATTTTGATTCATGATGCCAATCTTATAAACTGTCCCTGAAACATAGTTTCCAAAACTGTCTTGTTCTTCTGTCCT
AACATATCTGACATCACTTCTCCTTATATATCTTATAACAAAGTTCAGTGTCTTTTTAGAACATAGACCCATATTATACA
ACCAAATTATTTGTTTCTGAATTGTGTTTAATTCACTGTTATGGGACAGAAGAATGTTAGATGTAGTCATTTTCCTTTCC
ATAGCATGATTTATTTTATCCATTTTTGACTCTAATGTATCCCAAACGGAAACACTGTCAATGCAAACATTCTTCAAAAT
AGTCATGATGTCAAATCTAGTTATGTCTGGGAAAATAGCTTGTATCTTATCAGAAATGTACACAGCAGTGTCCAAAATTC
TCTCCAAATTTAGATCTTGTTGTGCACTTATTATAGCTCTTATGGATTTGTCTATTTTAAAATGCACATTTGACATAAAA
TGAAATGATTCTTCTTTACTGTAAATGCTTGACATTAATGCCAATGTGTTTGATACAAAGCCTCTGCCTAAATTGAATTT
AGAATAGAAAGGGAAATTTTTCCTTGAAAAACACGTGTTAATAGCAAGCAACCTATTTTGTGCTGTTATCATATAATTGC
AAGCTTTCACTGCTCTCTGGCAGCTATTAGAATTTTGGAATTCTCCAGTCTCGAGTACTTCAAGACCTTTGACATAATAT
TTTACATCCTCCAACATCAAGCTGGATCCAAATGTGCTAGTTAAGACAACCATGCTATTATCTGTCAAAGGTATATTTTT
CAGCCCTAATTTTTCTATATAGTCAGAACCATATATTGAATACATCACAACTAATCCTGGTGAACCTTCCACAACTGGTA
TCCATTTTTCTGTTTGAAACCAGCGGAAATTGTAGTTATCTCTTCTCCTGGCTTCACATGGATAAATGTTATCAATAATT
GGTATAGCCATAGCAAAATTCACATCCTTCAGCACCAAATTTATGCATGTTTTGAATACACTCACAGAGTCCTCATTCAA
TGTTTTCATTGTACTAATTTTCTTTTCCAAGTTTTCATCATAAGTCATTTTTGTATCAGAATCTGGGTTTATGAAGGTTC
TAGCTTTTGATCTTAAAATCCTGTCTAATGCCAATTTCTCAGTAGATTGACTTGACAATTGATTCCTCTTTGCAGGGCTT
GTATACAGAAATAATTGGCTTAACAAAAAATCTCTGTCATTTAATGGTGCTATTAAAATAGTTTCAGGGTTCTTTATCAT
TATTTCATGCACCTCCTCCATCTCATTTGCGGGAGCCATTTTCTCATAATCATCTAAATCTTCAATCAGCATGTCTTCAT
CATACTTGATTTCCTTAGTGCTATTATGAAGTTGTTGATTCTTTCTTAGATGAGGGTATAATTTGCAAAAATCATTATAA
CTGGACATTTTTGACAAAGCATTTTCATTTATAAACTGAGGCAACCTAATTATTTGAGTCATCATTGTCTGAAATTTCAT
CCCTATATTTAAAACATCCGAATCTTCAGATACAGAAGACTGCTCAAATAGATTCATTAAAAAGATCATCTTTTTATCAT
TAAGCTCTAATTTATCTCTTTCTTTTTTCTGTTTAAGTTCTTCAAATCTTAAATCAAGGAACCTTTCAGAGGATGTGCTT
TGTTTTACTTGCTCAAAATCATCTTTCCTTAAGAAATCTCTGATTATATTGTAATAGATGGTCTGATCATTAGATGATGG
ACCTAATAGTGACAATGATTCCACATTTGCAGTTAACCATCCACCTAGATTTGTGGGTATTTCATTATGTTCCAGATTCA
CACCTGCTTTTTTGCATATCCTCATGGTATCATTAATTTCACCTGGTAACATAGAATAAATGGATAATGCTTGTGTTTGA
ACAGCTCCATAAGAAAATGGAATGACTTCATTTGGGCATCCTTTCCTTAGAAGCATTGTTACGTTTATACTTAGTGACAT
TAAGTCATCAAAATAACTTATATGTGACGACTCAGTGCAGCAATTGGCTAAATGTCTGCAATATAGGGGTATAATAGCTC
CATTTACTATTCTTTCAGAGATAAATTCAACTTCTGAAGAGGAAGCATAGCTTTTTTTAGGATTCAGAGTTATGCAAAAA
CTCTTAAAATGTGATTCAATGCTTCTAAAAACCATTTCAGAAAGACTTTTGCTGCTGAAATCTGTTAACATTTGGTCAAT
ATCACCATCAGCAATTAAAGATGTTGCATTGTCATCGGAATGGACAATCCATCTTGTTTGGAACTCACATTTTTTGTAAC
TTTCAAGCATTCTATGATAAGCTTTCATAGCGCAAGAATGATAAACAGAAGATAAATAATTAAGATTCCCTTGTAACCAA
TTCATGCTTACTGGATAAGAATTAGTAGAAAGACCTTTGGTGAGCAACCCAATGGCTGTCTCATTAGTCCCAAATTTCTC
TTGTGAATTCCTTAAACCTAAGAAAATGTCTGTTGGAATGCACACCTTTTTTAATTTCACATACATCATCAGACAATCAA
CCATTAATGTGCACTCACCTGATGTCAATATAGGATTCATTATAATGGCCAATACATACTTGTATGTTAAGTCAGAAGCT
GACCACTTAGATTGATCAGCTGATAAAAATGCTAACTTAGATTTGTTCTTGCTGTTTTTCAATATATCATTGTATGATGT
TATTGTGTCCATCGACAACATGGATAATGCTCTTATTTTATTGTCACCACTAATGGATATGGCCTCTGAAGGGTCACTTT
GAGCAACATGCTTGAAAGTATGTTCTACGAAATAAAGCATCATTTTTACTTTCATACTCATGAGGTAAATTTCTCTATCT
GTTTTAGTTCTTTGCATCTTTTCAAATACAGAAACTAAAAAATCTATTGCATCAGAAGCATTTTTAGCTTTAGACATGAC
GAATTCTAACATTTGTAGGAAAGTGTGTTTTTTTCCTTCTAGACCTTTCCCCAAATTCATTATAGATTCCATGTCTATGT
CCATGATGTTATGGTATTGTTTGATTAAGTCATACAGTTCTTCAGACACTTTCTTTGATTTAAGAACAGTTATATTATTC
CTGAAATATAATTTTGTCTTCAAGTATGTTTCCACTGTTAAAGGATGGTTATTCCGAATGAACTTAGATGTTTTTGATTT
ACCTGTTGTTATTTTTTCAGAAGATTTGATTGTCTTCATTTTTTCCATAAGGTAATAAGGGTTTTCAGAGTGATCTTCAA
AAAATTCATATAACCTGTTTTTATCTTCATGAAGAGTTCTAAGCAAACCTTTCAAGATTGCCAAATTTTTTGGACTCAAA
TCTTCCAGTGATCTAACATTTACTTCTTGAAGACAGTTGATTATATCATCTGAACAAATTATGTTTGATTGAGAACACTT
TTTTGAAGATTTCAAAGTGGAAATCTTGTAACAAGGACTCAAAAAGTCTTCTTTGTTTTCAATCTCTGTTCTCATCAGCC
CAACATTTTCAACAGTCGATGCATAGTAATCAGAAAGAGATTTTAAGTTCAAGACACCGTTTATAGAAAATAACTCGTTG
TCTTGGAACATCTTTTGTTTTGGATAGATATCTTCAAATAAAGTAAACCCCATTTCTTTTCTGAACTTTAACTCCCATTC
TGCAGGTACATTTAGTAGACTTGTCAAATTATGGAAATGATTGTGGAGTGATTTAGGCATCATATATATCGCCAAATAAA
CATTGTTGTATAAATCTTCTAATGTCTTAAGAGTAGCACCTGTGATTGGGCATTTTATATTCAAATTTGTGATTCCCCCT
ATCACATCATTCTCATGATCAATAACCACAGGTTTTGCACTTGTACTTAAATTTAAGTTCTCCATTTTAAGAAGAAGCTT
TTTTATACCTTCAACAAAGAACATGTCAGCAACATTTGTTATGTCTGGATCAAATTTATCTTGTATATATTCTTTTATAT
TCGAATAGTCTGATAAAGGTAGGAATCCTGCATATCTCATGAAATCAAAGATTCCCATCCTGCTAAGCTTTGTGACTGTT
CCTATCATGACAGAGGAAAAGACAATATTTCTCATTATTCTTCTTACATTAGAGCTCATGCTTAGTGTTTGCACTTCTTG
CATGTCTTTTATTTTCAACCACCCTTCTAATTCATGAGCTTTTTTGGAAAACTGAGCAAAACAAACTGGAACTTTGCTGG
GAGATTTGAAAAGGCTAAGAAGTCTAACTTGGTTCAGCCTTTGCGGCCTCATAATATATACAACATGACTACCAAATGAG
AAATGACTATATATTTCTTTTGTGTAACACACACTAAACTGCTCAGATAGAGTCTCTTCCACCATGTGGACTAGTATGTA
AGGAACTCCTGACCCTCCTGTGTTTAGCCCATCTCCTTTAAAAGCCAAAACTAGCATGCTAGTATTAGAGGTTGTCAATA
TCTTGAAACTTTCTTTAGTCATGTACCTGTCAGCAACCATCAAACCTTTAGATATTTGCATCATGTCCTCAGCATAATTG
TATATAGCCAGATCATTGCATAATTTGTTTATCTTTTTACAAGTTTCCATTTCTGTTTTTATGATAGTTGATTGAGTGAA
AAGATTTTCAGGATTTTTTGTATAATTCTTGTAAACAGTAGCCACTTTGCAATTTTCTCTAATGTCTGAGTTATGAAGAA
CAAATAATCCATCTTGGATCTGTGAGCACCATTCTAGGCTCTCTTCATTATCATGTCTGATAAGCTTCTTTGCGTGGGTG
AATGAAGATAAATCCAAACTTACATAATCATCATTAGGGTCATACTGTCTCTCTGATGTATCATATTCTAGACCTTTTGT
GATTTTCCCTTTTAGTTCCTCATGCTTTATTATCCTTTTCTTTTTACTCATGCTCACGTTCATTACACTCAAACCTTTAA
AATAGATCACTTTATTATCTTTACTGGTTTCCCTCATGTTAAACTCATTTCTATTTCTAGTCAAACAATCATTTTTCTTA
ATCCATTCTTGTGATTTGCTAGTTCTTTCCACTTTTATACCACCTGTGCTTATGTCAATTTCATCTTCTAATTGCTGGGA
GTCCATTCCACTTGTATCACAGCTTAGAGTTGTTAGACAGGACCTGACAAGTTCAGTCACATCTTTTGCTTTGCTGGTCA
CATTCATCTCTTTGCTATAAGCTGAATTATATCTGATCCTAGGATTGCTAAGGAAAGCTTTCCTGAACCGGTCAATAACT
GCATTGTTATAATCTTGGTTTCCTAGTTCCACCATATCAGTGCAAGGTGACCAAGTGACAGAAAAATTTGTCTTTGTTTC
AGAGAGATCACTTGTGAAACAATTTGGGTATTTCTTTTCATATTCTTCAGCATTCAATTTGAATGCAGTCATTATGTCAG
GTATAATCTTTTCTTTTTGTTTTTTCGTTTTTATCCTATCCATAACCTTAATCAAGTGATGATCATATAAAGATTCCCAC
AAACCCTTAGTAGATAACAGATGATCTTTTAATTCTGAAATGTCTTTCTTAGGTTCTACATTCAGATTCACACAAGAGGA
TCTATACCCATTAAATCTATCAGCAATATGTTGATCATTCATTGTCTCTATATGCAAGCAAAAATTCCCAAACATAAAAT
GGACAATTTCTTCTCTACTTATGTCATCTGTTACCATTGATTCAATTATCTTCTCCAAATCCTCTGAATGAGCAATCTGT
GTTGGATCTCTGTCTTTATATTTATTTGTCCAATGACTAAAAAATATGTCTTTAGAGCCGAACTCTTCACCCAGTATGCT
CCTAAATTCAATTTTTAACTTTTGAGTGTCTGCATAAAATTCTCTAACAACAGTAGGAGTTGTGCCAATTATCTGGCCTA
TGTTAGACACCCCGACAAGCTTTGATTGGCTTGCGTGTCTCAACCTGTTGGCATGCAATGCAGATTTTGAATCTTCAAAT
TTCTCTAAGACCCTGCTAGTCGTGACCACTATAGGCATAGATCCAATAGGTTTAAGAATAACAATAGAGATGAATATGGG
ATGTTCTTCCAGGAAAGATTTACCCTTGACTTTCACATCTTTCAGTGACTTCCATATGTTCTTGTAATATTTCTCTGTTG
TTTTAGTTTCTGTTTTAGCATCAACAGAAATTTTCCAATCATAGATCATCATGCAGAGAGGACCACCCTTGGATTCTTTG
TATATCACAAAGTTATCAGGAGTAGCATTGGTAGCAACATATTCTTTACTGACCTTTTTAAACTCTTCTTCAGACAGTCT
ATTAGAACATTCTTTCTTGCTTAGCTCTTCAAAATACTCTCTGACAGCATGCTCTATCTCCACATCATGTCTTTTTTTAG
GTTTTAAATGCAAATGTCTTGAAACCAGCTCACCGAACATATCATGTCTAGCTAGTTCGGTTTCAAGATATTTCTGCTCA
AGGAGAGTCATGTCTTCAGATATCTTTTTCATGTCAACTGTAGCCAATCCTGTTTCAATCCCTTCACCATCCCTAGTAAT
TCTTGCTATTAGAGTTCTTAAAGCTTCATAGTTTTTAGCATTGTTATTTATAATAATATCTTCACTTATTTCATCTGGGT
TCTTTTTATGGAGGTCTCTGCTTAACTCTAAATTGCTTTTGATGCAATCATCAATTGACGATAGTAGAGTAACAGAATTT
TCTATTAATAATCTTGCTTTGTAATTGTTCATTCTGAATAAATTGTTGTTGCCTGATTGCT
