# Supplementary material for: Characterization of the first complete genome sequence of an Impatiens necrotic spot orthotospovirus isolate from the United States and worldwide phylogenetic analyses of INSV isolates
Source: BMC Res Notes. 2018 May 10;11:288. doi: 10.1186/s13104-018-3395-5 (PMC5946465; doi:10.1186/s13104-018-3395-5)
Supplement: Supplementary file 4 — Additional file 4. Sequence of INSV UP01 S segment in fasta format. [file 13104_2018_3395_MOESM4_ESM.fasta]

>UP01_S
AGAGCAATTGTGTCCCCGAACAACCAAGCTACAACAAATCTTACAATATTGTCAATTACATTACTACTTCCATTTTAACATGTCTAGTGCAATGTATGAAACAATTATCAAATCGAAGTCCTCAATCTGGGGAACAACATCTTCGGGTAAAGCAGTAGTAGATAGTTATTGGATTCATGATCAATCTTCTGGAAAGAAGTTGGTCGAAGCTCAACTCTATTCTGACTCCAGGAGCAAGACCAGTTTCTGTTACACTGGTAAAGTTGGCTTTCTCCCAACAGAAGAAAAAGAAATTATAAGTGAGAATGTTTTTGTGCCTATTTTTGATGACATTGATCTGAATTTCTCCTTTTCAGGAGATGTTGTCGAAATTCTGGTCAGATCTAACACAACAAACACAAACGGTGTTAAACATCAAGGTCATCTCAAAGTTTTATCCTCTCAGTTGCTCAGAATGCTTGAAGAGCAAATAGCAGTGCCTGAAATTACTTCAAGATTCGGTCTGAAAGAATCTGACATCTTCCCTCCAAATAATTTCATTGAAGCTGCAAATAAAGGATCATTGTCTTGTGTCAAAGAAGTCCTTTTTGATGTCAAGTATTCAAACAACCAATCCATGGGCAAAGTCAGTGTTCTTTCTCCTACCAGAAGTGTTCATGAATGGCTGTACACACTTAAGCCTGTTTTTAACCAATCCCAGACCAACAACAGGACAGTAAACACTTTGGCTGTAAAATCACTGGCAATGTCTGCAACTTCTGATTTAATGTCAGATACCCATTCATTTGTCAGGCTCAATAATAACAAGCCTTTTAAAATCAGCCTTTGGATGCGCATCCCTAAAATAATGAAATCAAACACATACAGCCGCTTCTTCACCCTGTCTGACGAATCTTCTCCTAAAGAGTATTATATAAGCATTCAATGTCTTCCGAATCACAACAATGTTGAAACAGCATTGAATATAACTTTGATCAGCAAACCTCTTCTTGAATCAACTCCTTCTAGCAGTGATCATAAAATTGAGATGAATTTTTCTGATCTAAAAGAACCTTACAATGTTATCCATGATATGTCATATCCTCAAAGAATTGTTCATTCACTTCTTGAAATTCACACAGAACTTGCTCAAACTGTCTGTGACAGTGTTCAGCAAGACATGATTGTCTTCACTATAAATGAGCCAGATCTAAAGCCAAAAAAGTTTGAGCTAGGGAAAAAGACTTTAAATTATTCAGAAGATGGTTATGGGAGAAAATATTTCCTTTCTCAGACCTTGAAAAGTCTTCCGAGAAACTCACAAACAATGTCTTATTTGGATAGCATCCAGATGCCTGATTGGAAATTTGACTATGCTGCAGGTGAAATAAAAATTTCTCCTAGATCAGAGGATGTTTTGAAAGCTATTTCTAAATTAGATTTAAATTAAACTTGGTTAAACTTGTTCCTAAGTAAAGTTTGTTTACATGCATTTAGATCAGATTAAACGAATCTAATAACAGATAAACCAAAAACAATCATATGAAATAAATAAATAAACATAAAATATATATAAAAAAATACAAAAAAATTATAAAATAAAAAAACCAAAAAAGATGCCTTCGGGCACAATTTGGTTGCTTTTAAATAAATGCTTTAAAATGAATGTATTAGTAAATTATAAACTTTAAATCCAATCTACTTACAAATTTGGCCAAAAATTTGTTTTTGTTTTTTGTTTTTGTTTTTTGTTTTTTGTTTTTGTTTTTGTTTTGTTTATTTGTTTTTTATTTTGTTTTTTGTTTTTTTGTTTTTATTTTATTTATATATATATATATATATTTTTAGTTGTTTTTATTGTTTTTATTATTTTTTGTAGCTTTTTTTATTGTTTATTTCACATGCAAACCCTTTTTAGTTTATATATTAAAACACACATTAAACTTATTTCAAATAATTTATAAAAGCACACTTAATACACTCAAACAATAATTAATTATTTATTTTTATTTTTATTTTTATTTTATTATTTTTATTTTTATTTATTTAAATGCATTTAACACAACACAAAGCAAACCAAGCTTAAATCTCTTTTAAATAGAATCATTTTTCCCAAGATCAATAGTAGCATTAAACATGCTGTAAATGGATGTAAGCCCTTCTTTGTAGTGGTCCATTGCAGCAAGTCCTTTAGCTTTCGGACTACAAGCCTTTAGTATATCTGCATATTGTTTAGCCTTACCAATTTCAACAGAGTTCATGCTATATCCTTTGCTTTTTAGAACTGTGCACACTTTCCCAACTGCCTCTTTAGTGCTAAACTTAGACATGTCAATTCCAAGCTCAACATGTTTAGCATCTTGATAAATAGCCAGAACTAGTGCAGCTATTTCAAAATTCAGTACAGATGCTATCAGAGGAAGACTTCCTCCTAAAAGAACACCCAAGACACAGGATTTCAAATCTGTGGTTGCAAGACCATATGAGGCAATCAGAGGGTGACTTGGAAGGCTATTTATAGCTTCAGTCAGAGCAGATCCATTGTCCTTTATCATTCCAACAAGATGAACTCTCACCATTGCATCAAGTCTTCGGAAAGTCATATCATTGACCCCAACTCTTTCTGAATTGTTTCTAGTTTTCTTAATTGTGACTGATCCAAAAGTGAAGTCAGCACTCTTAATGACTCTCATTATAGATTGCCTATTCTTGAGGAAGGATAGGCAAGATGCAGTAGTCATGTTCTGAATCTTTTCACGGTTGTTGGTGAAGAAGTCAGTGAAATTGAAAGATCCTTCATTTTGAGTTTCCTCAAATTCTAAGGAATCAGATTGAGTCAAAAGCTTGACTATGTTCTCCTTGGTAATCTTTGCTTTGTTCATCTTGATCTGCTGACTTTACTAACTTTAAAGCTTAAAGTGTTCAAATTACTAAATAGTACTTGCGGTTAAAGTAGTATTTGGTAAAATTTGTAATTTTTCAGTTTCTAGCTTTGGATTATATGATGTTATATTCGTGACACAATTGCTCT
